# Supplementary material for: Poly (ADP-ribose) Polymerase Inhibitors in Patients with Metastatic Castration-Resistant Prostate Cancer: A Meta-Analysis of Randomized Controlled Trials
Source: Medicina (Kaunas). 2023 Dec 18;59(12):2198. doi: 10.3390/medicina59122198 (PMC10744677; doi:10.3390/medicina59122198)
Supplement: Supplementary file 1 [file medicina-59-02198-s001.zip]

Archive with 6 entries (6 files):
- Supplementary Figure S1 Risk of bias summary.tif
- Supplementary Figure S2 Risk of bias graph.tif
- Supplementary Figure S3 efficacy sensitive.tif
- Supplementary Figure S4 TPSTTTPPPSARRORR.tif
- Supplementary Figure S5.tif
- Supplementary Table S1.xlsx
