# Supplementary material for: Poly (ADP-ribose) Polymerase Inhibitors in Patients with Metastatic Castration-Resistant Prostate Cancer: A Meta-Analysis of Randomized Controlled Trials
Source: Medicina (Kaunas). 2023 Dec 18;59(12):2198. doi: 10.3390/medicina59122198 (PMC10744677; doi:10.3390/medicina59122198)
Supplement: Supplementary file 1 [file medicina-59-02198-s001.zip › Supplementary Table S1.xlsx]

## Sheet: Sheet1
Study(year)	Subgroup	Efficacy(HR[95%CI])		study population	Safety(OR[95%CI])
		rPFS	OS		All grades of AEs	Grade ≥ 3 AEs	Serious AEs
Agarwal N(2023)	overall	0.63 [0.51, 0.78]	0.89 [0.69, 1.14]	overall	3.79 [1.52, 9.46]	3.67 [2.72, 4.96]	1.79 [1.33, 2.41]
	HRR+	0.46 [0.30, 0.70]	NA
	HRR-	0.66 [0.49, 0.91]	NA
	BRCA+	0.23 [0.10, 0.53]	NA
	BRCA-	0.66 [0.39, 1.12]	NA
Chi(2023)	HRR+	0.73 [0.56, 0.96]	NA	overall	3.89 [1.28, 11.85]	2.70 [1.97, 3.70]	1.71 [1.12, 2.60]
	HRR-	1.03 [0.63, 1.67]	NA
	BRCA+	0.53 [0.36, 0.79]	0.96 [0.57, 1.63]
	BRCA-	0.99 [0.68, 1.44]	NA
Clarke(2023)	overall	0.66 [0.54, 0.81]	0.81 [0.67, 1.00]	overall	1.82 [0.79, 4.17]	1.66 [1.25, 2.20]	1.39 [1.02, 1.88]
	HRR+	0.50 [0.34, 0.73]	0.66 [0.45, 0.95]
	HRR-	0.76 [0.60, 0.97]	0.89 [0.70, 1.14]
	BRCA+	0.23 [0.12, 0.43]	0.29 [0.14, 0.56]
	BRCA-	0.76 [0.61, 0.94]	0.91 [0.73, 1.13]
Clarke(2018) /Fred Saad(2022)	overall	0.65 [0.44, 0.97]	0.91 [0.60, 1.38]	overall	3.24 [1.10, 9.56]	2.94 [1.46, 5.89]	NA
	HRR+	0.74 [0.26, 2.12]	NA
	HRR-	0.52 [0.24, 1.15]	NA
Emmanuel S Antonarakis(2023)	overall	1.02 [0.82, 1.25]	0.94 [0.77, 1.14]	overall	7.25 [5.06, 10.41]	5.36 [3.37, 8.53]	NA
	HRR+	0.69 [0.46, 1.03]	0.88 [0.59, 1.33]
	HRR-	1.26 [0.98, 1.64]	0.97 [0.76, 1.23]
	BRCA+	0.40 [0.21, 0.79]	0.52 [0.27, 0.99]
	BRCA-	1.20 [0.95, 1.51]	1.00 [0.80, 1.24]
Fizazi K(2023)	overall	1.02 [0.82, 1.25]	0.94 [0.72, 1.23]	overall	6.27 [0.25, 154.88]	1.31 [0.86, 1.99]	1.06 [0.67, 1.69]
	BRCA+	0.50 [0.36, 0.69]	0.81 [0.58, 1.12]
Hussain(2018)	overall	1.00 [0.70, 1.43]	NA	overall	3.36 [1.24, 9.12]	1.31 [0.62, 2.77]	NA
Thiery-Vuillemin(2022) /De Bono(2020) /Hussain(2020) /Roubaud(2022)	HRR+	0.49 [0.38, 0.63]	0.79 [0.61, 1.03]	overall	3.21 [1.40, 7.36]	1.62 [1.06, 2.49]	1.35[0.86, 2.13]
	BRCA-	NA	0.96 [0.63, 1.49]
